# Supplementary material for: Improvement of Rice Biomass Yield through QTL-Based Selection
Source: PLoS One. 2016 Mar 17;11(3):e0151830. doi: 10.1371/journal.pone.0151830 (PMC4795639; doi:10.1371/journal.pone.0151830)
Supplement: S1 File — (XLSX) [file pone.0151830.s005.xlsx]

## Sheet: File S1
			TS	H193	1	2	3	4	5	6	7	8	9	10	11	12	13	14	15	16	17	18	19	20	21	22	23	24	25	26	27	28	29	30	31	32	33	34	35	36	37	38	39	40	41	42	43	44	45
SNP Marker	Chromosome	Position (bp)
*ab01000535	1	8455086	A	B	A	A	B	A	B	B	B	B	A	A	B	A	B	-	B	B	B	A	B	B	A	B	B	B	B	B	B	A	A	A	B	A	A	-	A	A	B	-	A	-	A	-	A	B	B
*ab01000578	1	9008150	A	B	A	A	B	A	B	B	B	B	A	A	B	A	B	-	B	A	B	A	B	B	A	B	B	A	B	B	-	A	A	A	B	A	A	-	A	A	B	-	A	-	A	-	A	B	B
*aa01005935	1	11424453	A	B	B	A	B	A	B	B	B	B	A	-	B	A	B	B	B	A	B	A	B	B	A	B	A	A	B	A	A	A	-	A	B	A	A	B	A	A	-	B	B	-	B	-	A	B	B
*aa01009984	1	30363172	A	B	A	B	B	A	B	B	B	A	A	-	A	A	B	A	A	A	A	A	B	A	B	B	A	A	B	B	B	A	A	A	A	A	-	A	B	A	A	-	A	-	B	B	A	A	B
*aa01010801	1	37674693	A	B	A	B	B	B	B	-	B	A	A	B	A	A	B	A	A	B	A	B	B	A	A	B	A	A	B	A	B	A	B	A	A	A	-	A	B	B	A	A	A	-	B	B	A	A	B
*aa01010804	1	38137837	A	B	A	B	B	A	B	-	B	A	A	B	A	A	B	A	A	B	A	B	B	A	A	B	A	A	B	A	B	A	B	A	A	A	-	A	B	A	A	A	A	-	A	B	A	A	B
*aa01010807	1	38558143	A	B	A	B	B	A	B	-	B	A	A	B	A	A	B	A	A	B	A	B	B	A	A	B	A	A	B	A	B	A	B	A	A	A	-	A	B	A	A	A	A	-	A	B	A	A	B
*aa01010816	1	39263468	A	B	A	B	B	A	B	-	B	A	A	B	A	A	B	A	A	B	A	B	B	A	A	B	A	A	B	A	B	A	B	A	A	A	-	A	B	A	A	A	A	-	A	B	A	A	B
*aa01010927	1	40703587	A	B	B	B	B	A	B	B	B	A	B	B	A	A	B	A	A	B	B	B	B	A	A	B	A	A	A	A	B	A	B	A	A	A	-	A	A	A	A	A	B	-	A	B	A	A	B
*ab01001286	1	44114080	A	B	B	B	A	A	A	B	A	A	B	B	B	B	A	B	B	A	B	A	A	B	A	-	-	A	A	A	B	B	A	A	A	B	B	A	A	A	B	B	B	-	A	B	B	A	B
*ab01001306	1	44759454	A	B	B	B	A	B	A	B	A	A	B	B	B	B	-	B	B	A	B	A	A	B	A	-	-	A	A	A	A	B	A	A	A	B	B	A	A	B	B	B	B	-	A	B	B	A	B
*aa02000006	2	390336	A	B	A	A	B	A	B	A	B	B	A	B	B	B	A	B	B	A	B	A	B	B	B	A	B	B	A	B	-	B	A	A	B	-	A	B	B	B	-	A	A	-	A	B	B	A	B
*aa02000022	2	576767	A	B	A	A	B	A	B	A	B	B	A	B	B	B	A	B	B	A	B	A	B	B	B	A	B	B	A	B	-	B	A	A	B	-	A	B	B	B	-	A	A	-	A	B	B	A	B
*aa02000031	2	891366	A	B	B	A	B	A	B	A	B	B	A	B	B	B	A	B	B	A	B	A	B	B	B	A	A	B	A	B	-	B	A	A	B	-	A	B	B	B	-	A	B	-	A	B	B	A	B
*ah02000030	2	1332461	A	B	B	A	B	A	B	A	B	B	A	B	B	B	A	B	B	A	B	A	B	B	B	A	A	B	A	B	-	B	A	A	B	B	A	B	B	B	-	A	B	B	A	B	B	A	B
*ab02000022	2	1389486	A	B	B	A	B	A	B	A	B	B	A	B	B	B	A	B	B	A	B	A	B	B	B	A	A	B	A	B	-	B	A	A	B	B	A	B	B	B	-	A	B	-	A	B	B	A	B
*aa02000032	2	1464369	A	B	B	A	B	A	B	A	B	B	A	B	B	B	A	B	B	A	B	A	B	B	B	A	A	B	A	B	-	B	A	A	B	B	A	B	B	B	-	A	B	-	A	B	B	A	B
*ah02000117	2	2494078	A	B	A	A	B	-	B	A	B	B	A	B	B	B	A	B	B	A	A	A	B	B	B	A	A	B	A	B	-	B	A	A	B	B	A	B	B	B	B	A	A	B	A	B	B	A	B
*aa02000049	2	2633800	A	B	A	A	B	-	-	A	-	B	A	-	-	-	A	-	B	A	A	A	-	-	-	A	A	B	A	-	-	-	A	A	B	-	A	B	-	-	B	A	A	-	A	-	-	A	B
*ah02000253	2	3998823	A	B	B	A	B	A	B	A	B	B	A	B	B	B	A	A	B	B	A	B	B	B	B	A	A	B	A	B	B	B	B	A	-	B	B	B	B	A	B	B	B	B	A	B	B	A	B
*aa02000707	2	5602214	A	B	B	A	A	A	B	A	B	B	B	B	B	-	A	A	B	B	B	B	B	B	B	A	A	B	A	B	B	A	B	A	-	B	B	B	B	A	B	B	B	-	B	B	B	A	B
*aa02000715	2	6133069	A	B	B	A	A	A	B	A	B	B	B	B	B	-	A	A	B	B	B	B	B	B	B	A	B	B	A	B	B	A	B	A	-	B	B	B	B	A	B	B	B	-	B	B	B	A	B
*ac02000125	2	7821232	A	B	B	B	A	A	B	A	B	B	B	B	B	A	A	A	B	B	B	B	B	B	B	A	B	B	A	B	A	A	B	-	A	B	B	B	B	A	B	B	B	-	B	B	B	A	B
*ac02000133	2	8313910	A	B	-	B	A	A	B	A	-	B	B	-	B	A	A	A	B	-	-	B	B	B	B	A	-	B	A	B	A	B	B	-	A	B	B	-	B	A	B	-	-	-	-	B	B	A	-
*aa02000772	2	9626458	A	B	B	B	A	A	B	A	B	B	B	B	B	A	A	A	B	B	B	B	B	B	B	A	B	B	A	-	B	B	B	-	A	B	B	B	B	A	B	B	B	-	B	B	B	A	B
*AD02003294	2	9997504	A	B	B	B	A	A	B	A	B	B	B	B	B	A	A	A	B	B	B	B	B	B	B	A	B	B	A	-	B	B	B	-	A	B	B	B	B	A	B	B	B	A	B	B	B	A	B
*aa02000798	2	10149289	A	B	B	B	A	A	A	A	A	B	B	B	B	A	A	A	B	B	B	B	A	B	B	A	B	B	A	-	B	B	B	-	A	B	B	B	B	A	B	B	B	-	B	B	B	A	B
*ab02000785	2	11414539	A	B	B	B	A	B	A	A	A	B	B	B	B	A	A	A	B	B	B	B	A	B	B	A	B	B	A	-	B	B	B	A	A	B	A	B	B	B	B	B	B	-	B	B	B	B	B
*ab02000310	2	13558615	A	B	B	B	A	B	A	A	A	B	B	B	B	A	A	A	B	B	B	B	A	B	B	A	B	B	A	B	B	B	B	A	A	B	A	B	B	B	B	B	B	-	B	B	B	B	B
*P1287	2	14538776	A	B	B	B	A	B	A	A	A	B	B	B	B	A	A	A	B	B	B	B	A	B	B	A	B	B	A	-	B	B	B	A	A	B	A	B	B	B	B	B	B	A	B	B	B	B	B
*ac02000216	2	16109468	A	B	B	B	A	B	A	A	A	B	B	B	B	A	A	A	B	B	B	B	A	B	B	A	B	B	A	-	B	B	B	A	A	B	A	B	B	B	B	B	B	-	B	B	B	B	B
*ab02000319	2	16818748	A	B	B	B	A	B	A	A	A	B	B	B	B	A	A	A	B	B	B	B	A	A	B	B	B	B	B	-	B	B	B	A	A	B	A	B	B	B	B	B	B	-	B	B	B	B	B
*ab02000375	2	19545260	A	B	B	B	A	B	A	A	A	B	B	A	B	A	A	A	B	B	B	B	A	A	B	B	B	B	B	B	B	B	B	A	A	B	A	B	B	B	B	B	B	-	B	B	-	B	B
*ah02001405	2	20997122	A	B	B	B	-	B	A	A	A	B	B	A	B	A	A	A	B	B	B	B	A	A	B	B	A	A	B	B	B	B	B	A	A	A	B	B	A	B	B	B	B	A	B	B	-	B	B
*ah02001532	2	22516572	A	B	B	A	-	B	B	A	-	B	A	A	B	A	A	A	B	B	B	B	B	A	A	B	A	A	B	B	B	-	B	A	B	A	B	B	A	B	B	B	B	A	B	B	B	B	B
*aa02001611	2	24707457	A	B	B	-	-	B	-	-	-	-	-	-	B	-	-	-	B	B	-	B	-	-	-	B	-	-	B	-	B	B	B	-	B	B	B	-	-	B	B	B	B	-	B	B	B	-	B
*P0815_2	2	25037133	A	B	B	A	-	B	-	A	-	A	A	A	B	A	A	A	B	B	-	B	A	A	A	B	A	A	B	A	B	B	B	A	B	B	B	A	A	B	A	B	B	A	B	B	B	-	B
*aa02002928	2	26478941	A	B	B	A	B	B	-	A	-	A	A	A	B	A	A	A	B	B	-	B	A	A	A	B	A	A	B	A	B	-	B	B	B	B	B	A	A	B	A	B	B	-	B	-	-	A	B
*ah02001778	2	26509903	A	B	B	A	B	B	-	A	-	A	A	A	B	A	A	A	B	B	-	B	A	A	A	B	A	A	B	A	B	-	B	A	B	B	B	A	A	B	A	B	B	A	B	-	-	A	B
*P1202	2	27461706	A	B	B	A	B	B	B	A	A	A	A	A	B	A	A	A	B	B	B	B	A	A	A	B	A	A	B	A	B	B	B	A	B	B	B	A	A	B	A	B	B	A	B	B	B	A	B
*aa02003183	2	27870265	A	B	B	A	B	B	-	A	A	A	A	A	B	A	A	A	B	B	-	B	A	A	A	B	A	A	B	A	B	-	B	B	B	B	B	A	A	B	A	B	B	-	B	-	-	A	B
*aa02003208	2	28746716	A	B	B	A	B	B	-	A	A	A	A	A	B	A	A	A	B	B	-	B	A	A	A	B	A	A	B	A	B	-	B	B	B	B	B	A	A	B	A	B	B	-	B	A	A	A	B
*AD02013288	2	29063558	A	B	B	A	B	B	-	A	A	A	A	A	B	A	A	A	B	B	-	B	A	A	-	B	A	-	B	A	B	-	B	A	B	B	B	A	A	B	A	B	B	A	B	A	A	A	B
*aa02003253	2	29068140	A	B	B	A	B	B	-	A	A	A	A	A	B	A	A	A	B	B	-	B	A	A	-	B	A	-	B	A	B	-	B	A	B	B	B	A	A	B	A	B	B	-	B	A	A	A	B
*aa02003334	2	29958519	A	B	B	A	B	B	-	A	A	A	A	A	B	A	A	A	B	B	-	B	-	A	-	B	A	-	B	A	B	-	B	A	B	B	B	A	A	B	A	B	B	-	B	A	A	A	B
*ab02000712	2	30622787	A	B	B	-	B	B	-	-	A	-	-	A	B	-	A	A	B	B	A	B	-	-	B	B	-	-	B	-	B	-	B	-	B	B	B	-	A	B	-	B	B	-	B	-	-	-	B
*aa02003371	2	30963801	A	B	B	A	B	B	B	A	A	A	A	A	B	A	A	A	B	B	A	B	B	A	B	B	A	B	B	A	B	B	B	A	B	B	B	A	A	B	A	B	B	-	B	A	A	A	B
*ah02002122	2	31167850	A	B	B	A	B	B	-	A	A	A	A	A	B	A	A	A	B	B	A	B	-	A	B	B	A	-	B	A	B	-	B	A	B	B	B	A	A	B	A	B	B	B	B	A	A	A	B
*aa02003526	2	31385971	A	B	B	A	B	B	-	A	A	A	A	A	B	A	A	A	B	B	A	B	-	A	B	B	A	-	B	A	B	-	B	A	B	B	B	A	A	B	A	B	B	-	A	A	A	A	B
*aa02003537	2	31978842	A	B	B	A	B	A	A	A	A	A	A	A	B	A	A	A	B	B	A	B	A	A	B	B	A	A	B	A	B	A	B	A	B	B	B	A	A	A	A	B	B	-	A	A	A	A	B
*aa02003880	2	34095007	A	B	B	-	B	-	-	-	-	-	-	-	B	-	-	-	B	-	-	B	-	B	B	-	-	-	B	-	B	-	B	-	-	-	B	-	-	-	-	B	B	-	-	-	-	-	B
*ac03000059	3	4745839	A	B	A	A	A	B	B	A	B	A	A	A	A	A	A	B	B	-	A	A	A	A	B	A	B	A	A	B	A	B	B	A	A	A	A	B	A	B	A	A	A	-	B	A	A	A	B
*P1669_1	3	6524036	A	B	A	-	A	B	B	A	B	A	A	B	A	A	A	B	A	B	A	A	B	A	-	A	B	A	A	B	-	B	B	A	A	A	A	B	A	B	A	A	A	A	B	-	A	A	B
*ah03001245	3	15492541	A	B	A	-	A	A	A	B	A	A	A	A	A	B	B	B	A	B	A	B	A	A	A	B	A	B	B	A	B	A	A	B	A	A	B	A	-	A	B	A	A	A	B	B	A	A	B
*ab03000375	3	16509147	A	B	A	-	A	A	A	B	A	A	A	A	A	B	B	B	A	B	A	B	A	A	A	B	A	B	B	A	B	A	A	B	A	A	B	A	-	A	B	A	A	-	B	A	A	A	B
*ah03001384	3	17415020	A	B	A	B	A	A	A	B	A	A	A	A	A	B	B	B	-	B	A	B	A	A	A	B	A	B	B	A	B	A	A	B	A	A	B	A	-	A	B	A	A	A	B	A	A	A	B
*ah03001486	3	19212654	A	B	A	B	A	A	A	B	A	A	A	A	A	B	B	B	-	B	A	B	A	A	A	B	A	B	B	A	B	A	A	B	A	A	B	A	B	A	B	A	A	A	B	A	A	A	B
*aa03002208	3	22106542	A	B	A	B	A	A	A	B	A	A	A	A	A	B	B	B	-	B	A	B	A	A	A	B	A	B	B	A	B	A	A	B	A	A	A	A	B	A	B	A	A	-	B	A	A	A	B
*ac03000537	3	22664880	A	B	A	B	A	A	A	B	A	A	A	A	A	B	B	B	-	B	A	B	A	A	A	B	A	B	B	A	B	A	A	B	A	A	A	A	B	A	B	A	A	-	B	A	A	A	B
*ac03000619	3	26104995	A	B	B	-	A	A	B	B	B	A	A	A	A	A	B	A	A	-	-	A	B	B	A	-	A	B	B	-	-	A	A	A	A	A	A	A	B	A	B	A	B	-	B	-	A	A	B
*P1239	3	26276892	A	B	B	-	A	A	B	B	B	A	A	A	A	A	B	A	A	-	-	A	B	B	A	-	A	B	B	-	-	A	A	A	A	A	A	A	B	A	B	A	B	B	B	-	A	A	B
*ah03002520	3	35085032	A	B	B	B	B	B	B	B	B	B	A	B	-	A	B	B	A	-	B	B	B	B	B	A	A	A	B	A	A	A	B	A	-	A	B	A	B	B	B	B	B	B	B	B	A	B	B
*P0567	3	37231462	A	B	B	B	A	B	-	B	A	B	A	B	-	A	B	B	A	A	B	B	-	A	B	A	A	A	B	A	A	B	-	A	B	A	B	A	B	B	A	B	B	A	B	B	B	B	B
*aa04000002	4	#N/A	A	B	A	B	B	-	B	B	A	B	A	B	B	A	B	A	A	A	-	B	B	B	B	A	A	B	A	B	A	B	B	A	A	B	B	A	A	B	B	B	A	-	B	B	B	A	-
*ab04000042	4	#N/A	A	B	A	B	B	-	B	B	A	B	A	B	B	A	B	A	A	A	-	B	B	B	B	A	A	B	A	B	A	B	B	A	A	B	B	A	A	B	B	B	A	-	B	B	B	A	-
*aa04000030	4	763728	A	B	A	B	B	-	B	B	-	B	A	B	B	A	B	-	-	-	-	B	B	B	B	-	-	B	-	B	-	B	B	-	A	B	A	-	B	B	B	B	A	-	B	B	B	-	-
*aa04000040	4	1062786	A	B	A	B	B	-	B	B	A	B	A	B	B	A	B	-	B	A	-	B	B	B	B	A	A	B	A	B	A	B	B	A	A	B	A	A	B	B	B	B	A	-	B	B	B	A	-
*ah04000839	4	21586427	A	B	B	A	B	B	A	B	A	B	B	A	A	B	B	-	B	A	A	B	A	B	B	A	A	A	A	B	A	B	B	A	B	A	B	A	B	B	B	A	B	B	B	B	A	B	B
*ab04001172	4	25522387	A	B	B	A	A	B	B	B	A	B	B	B	A	B	B	A	A	B	A	B	B	B	B	A	B	A	A	B	A	A	B	A	B	A	B	A	B	B	A	B	B	-	B	B	A	B	B
*ac04001066	4	25563455	A	B	B	A	A	B	B	B	-	B	B	B	A	B	B	A	-	B	A	B	B	B	B	A	B	-	A	B	A	A	B	A	B	A	B	A	B	B	A	B	B	-	B	B	A	B	B
*P0724	4	25682427	A	B	B	A	A	B	B	B	-	B	B	B	A	B	B	A	-	B	A	B	B	B	B	A	B	-	A	B	A	A	B	A	B	A	B	A	B	B	A	B	B	A	B	B	A	B	A
*ab04001191	4	26660551	A	B	B	A	A	B	B	B	A	-	B	B	A	B	A	A	A	B	A	A	B	B	B	A	A	A	A	B	A	A	B	A	B	A	B	A	B	B	B	B	B	-	B	B	A	-	A
*ab04001194	4	27108044	A	B	B	A	A	B	B	B	-	B	B	B	A	B	A	A	-	B	A	A	B	B	B	A	A	-	A	B	A	A	B	A	B	A	B	A	B	B	B	B	B	-	B	B	A	B	A
*P0732	4	28768882	A	B	B	A	B	B	B	B	-	B	B	B	A	B	A	A	-	B	A	A	B	B	B	A	A	B	A	B	A	A	A	A	B	A	B	A	B	B	B	B	B	A	B	B	A	B	A
*AE04006091	4	29974625	A	B	B	A	B	B	B	B	B	B	B	B	A	B	A	A	-	B	A	A	B	B	B	A	A	B	A	B	A	A	A	A	B	A	B	A	B	B	B	B	B	A	B	B	A	B	A
*aa05000026	5	142341	A	B	A	B	B	A	B	A	B	-	A	B	A	A	B	B	B	A	A	B	A	B	B	A	B	B	A	B	A	B	A	A	B	B	A	A	A	A	B	A	A	-	A	A	B	B	A
*ac05000011	5	441754	A	B	A	B	B	A	B	A	B	-	A	B	A	A	B	B	B	A	A	B	A	-	B	-	B	B	A	B	A	B	A	A	B	B	A	A	A	A	B	A	A	-	A	A	B	B	A
*ab05000011	5	976368	A	B	A	B	B	A	B	A	B	B	A	B	A	A	B	B	B	A	A	B	A	B	B	-	B	B	A	B	A	B	A	A	B	B	A	B	A	A	B	A	A	-	A	A	B	B	A
*ac05000012	5	1125767	A	B	A	B	B	A	B	A	B	B	A	B	A	A	B	B	B	A	A	B	A	B	B	-	B	B	A	B	A	B	A	A	B	B	A	B	A	A	B	A	A	-	A	A	B	B	A
*aa05000045	5	2338894	A	B	A	B	B	A	B	A	B	B	A	B	A	B	B	B	B	B	A	B	A	B	B	B	B	B	A	B	A	A	A	B	A	B	A	B	A	A	A	A	A	-	A	A	-	B	B
*ah05000167	5	2509318	A	B	A	B	B	A	B	A	B	B	A	B	A	B	B	B	B	B	A	B	A	B	B	B	B	B	A	B	A	A	A	A	A	B	A	B	A	A	A	A	A	B	A	A	-	B	B
*ac05000021	5	2816864	A	B	A	B	B	A	B	A	B	B	A	B	A	B	B	B	B	B	A	B	A	B	B	B	B	B	A	B	A	A	A	B	A	B	A	-	A	A	A	A	A	-	A	B	-	B	B
*aa05000263	5	3868405	A	B	A	B	B	A	B	A	B	A	A	B	A	B	B	B	B	B	A	B	A	B	B	B	B	A	A	B	B	B	A	A	A	B	A	-	A	A	A	A	A	-	A	B	-	B	B
*aa05000309	5	4418382	A	B	A	B	B	A	B	A	B	A	A	B	A	B	B	B	B	B	A	B	A	B	B	B	B	A	A	B	B	B	A	B	A	B	A	-	A	A	A	A	A	-	A	B	-	B	B
*aa05000340	5	5320109	A	B	A	B	B	A	B	A	B	B	A	B	A	B	B	B	B	B	A	B	A	B	B	B	B	A	A	B	B	A	B	B	A	B	A	-	B	A	A	A	A	-	A	B	A	B	B
*P1128	5	22957480	A	B	A	A	B	B	B	B	B	A	B	A	A	B	B	B	B	B	A	B	B	A	B	A	B	-	A	B	A	A	B	A	B	B	A	A	B	B	A	A	B	A	B	A	A	A	A
*ac05000298	5	23262105	A	B	A	A	B	B	B	B	B	A	B	A	A	B	B	B	B	B	A	B	B	A	B	A	B	-	A	B	A	A	B	A	B	B	A	A	B	B	A	A	B	-	B	A	A	A	A
*ac05000302	5	23924186	A	B	A	A	B	B	B	B	B	A	B	A	A	B	B	B	B	B	A	B	B	A	B	A	B	B	A	B	A	A	B	A	B	B	A	A	B	B	A	A	B	-	B	A	A	A	A
*P1132	5	25070177	A	B	A	A	B	B	B	B	B	A	B	A	A	B	B	B	B	B	A	B	B	A	B	A	B	B	A	B	A	A	B	A	B	A	A	B	B	B	-	A	B	A	B	A	A	A	A
*AD05011295	5	26988362	A	B	A	A	B	B	B	B	B	A	B	A	A	B	B	B	B	B	A	B	B	A	B	A	B	B	A	B	A	A	B	A	B	A	B	B	B	B	-	B	B	A	B	A	A	A	A
*ac06000403	6	9693678	A	B	A	A	B	B	-	A	-	A	B	B	A	A	A	B	A	B	A	B	B	B	A	A	A	B	A	B	B	B	B	A	B	B	B	A	A	B	-	B	A	-	B	A	B	A	B
*ah06000585	6	10552100	A	B	A	A	B	B	-	A	-	A	B	B	A	A	A	B	A	B	A	B	B	B	A	A	A	B	A	B	B	B	B	A	B	B	B	A	A	B	-	B	A	A	B	A	B	A	B
*ac06000518	6	10814980	A	B	A	A	B	B	-	A	-	A	B	B	A	A	A	B	A	B	A	B	B	B	A	A	A	B	A	B	B	B	B	A	B	B	B	A	A	B	-	B	A	-	B	A	B	A	B
*ab06000994	6	11554182	A	B	A	A	B	B	-	A	-	A	B	B	A	A	A	B	A	B	A	B	B	B	A	A	A	B	A	B	B	B	B	A	B	B	B	A	A	B	-	B	A	-	B	A	B	A	B
*ab06001036	6	12352261	A	B	A	A	B	B	B	A	B	A	B	B	A	A	A	B	A	B	A	B	B	B	A	A	A	B	A	B	B	B	B	A	B	B	B	A	A	B	-	B	A	-	B	A	B	A	B
*ah06000652	6	13007213	A	B	A	A	B	B	B	A	B	A	B	B	A	A	A	B	A	B	A	B	B	B	A	A	A	B	A	B	B	B	B	A	B	B	B	A	A	B	-	B	A	A	B	A	B	A	B
*ab06001050	6	13307733	A	B	A	A	B	B	B	A	B	A	B	B	A	A	A	B	A	B	A	B	B	B	A	A	A	B	A	B	B	B	B	A	B	B	B	A	A	B	-	B	A	-	B	A	B	A	B
*ac06000604	6	13804847	A	B	A	A	B	B	B	A	B	A	B	B	A	A	A	B	A	B	A	B	B	B	A	A	A	B	A	B	B	B	B	A	B	B	B	A	A	B	-	B	A	-	B	A	B	A	B
*ac06000610	6	14263717	A	B	A	A	B	B	B	A	B	A	B	B	A	A	A	B	A	B	A	B	B	B	A	A	A	B	A	B	B	B	B	A	B	B	B	A	A	B	-	B	A	-	B	A	B	A	B
*ah06000774	6	14498997	A	B	A	A	B	B	B	A	B	A	B	B	A	A	A	B	A	B	A	B	B	B	A	A	A	B	A	B	B	B	B	A	B	B	B	A	A	B	-	B	A	A	B	A	B	A	B
*AD06006320	6	15006561	A	B	A	A	B	B	B	A	B	A	B	B	A	A	A	B	A	B	A	B	B	B	A	A	A	B	A	B	B	B	B	A	B	B	B	A	A	B	-	B	A	A	B	A	B	A	B
*ac06000628	6	15419585	A	B	A	A	B	B	B	A	B	A	B	B	A	A	A	B	A	B	A	B	B	B	A	A	A	B	A	B	B	B	B	A	B	B	B	A	A	B	-	B	A	-	B	A	B	A	B
*ah06000839	6	16368458	A	B	A	A	B	B	B	A	B	A	B	B	A	A	A	B	A	B	A	B	B	B	A	A	A	B	A	B	B	B	B	A	B	B	B	A	A	B	-	B	A	A	B	A	B	A	B
*ac06000630	6	16436209	A	B	A	A	B	B	B	A	B	A	B	B	A	A	A	B	A	B	A	B	B	B	A	A	A	B	A	B	B	B	B	A	B	B	B	A	A	B	A	B	A	-	B	A	B	A	B
*ac06000634	6	16686860	A	B	A	A	B	B	B	A	B	A	B	B	A	A	A	B	A	B	A	B	B	B	A	A	A	B	A	B	B	B	B	A	B	B	B	A	A	B	-	B	A	-	B	A	B	A	B
*ac06000643	6	17097702	A	B	A	A	B	B	B	A	B	A	B	B	A	A	A	B	A	B	A	B	B	B	A	A	A	B	A	B	B	B	B	A	B	B	B	A	A	B	-	B	A	-	B	A	B	A	B
*AD06007208	6	17102489	A	B	A	A	B	B	B	A	B	A	B	B	A	A	A	B	A	B	A	B	B	B	A	A	A	B	A	B	B	B	B	A	B	B	B	A	A	B	-	B	A	A	B	A	B	A	B
*ab06001122	6	18709569	A	B	A	A	B	B	B	A	B	A	B	B	A	A	A	B	A	B	A	B	B	B	A	A	A	B	A	B	B	B	B	A	B	B	B	A	A	B	-	B	A	-	B	A	B	A	B
*ac06000669	6	20660823	A	B	A	A	B	B	B	A	B	A	B	B	A	A	A	B	A	B	A	B	B	B	A	A	A	B	A	B	B	B	B	A	B	B	B	A	A	B	-	B	A	-	B	A	B	A	B
*aa06000368	6	21439938	A	B	A	A	A	B	B	A	B	A	B	B	A	A	A	B	A	B	A	B	B	B	A	A	A	B	A	B	B	B	B	A	B	B	B	A	A	B	A	B	A	-	B	A	B	A	B
*ac06000764	6	22577129	A	B	A	A	A	B	B	A	B	A	B	B	A	A	A	B	A	B	A	B	B	B	A	A	B	B	A	B	B	B	B	B	A	B	B	A	A	B	-	B	A	-	B	A	A	A	B
*ac06000782	6	23186164	A	B	A	A	A	A	B	A	B	A	B	B	B	A	B	B	A	B	A	A	B	B	A	A	B	B	A	B	B	B	B	B	A	B	B	A	A	A	-	B	A	-	B	A	-	A	A
*aa06000895	6	25874054	A	B	-	A	B	A	B	A	B	A	A	B	B	A	B	B	A	B	-	A	B	A	B	A	A	B	A	-	A	A	-	A	A	B	B	A	A	A	-	B	-	-	B	A	A	A	B
*aa06001097	6	27752904	A	B	B	A	B	A	B	A	B	A	A	B	B	A	B	B	A	B	B	A	B	A	B	A	A	B	B	B	A	A	A	B	A	B	B	A	B	A	B	B	-	-	-	A	A	A	B
*aa06001119	6	28266351	A	B	B	A	B	A	B	A	B	A	A	B	B	A	B	B	A	B	B	A	B	A	B	A	A	B	B	B	A	A	A	B	A	B	B	A	B	A	B	B	-	-	-	A	A	-	B
*aa06001139	6	28752213	A	B	B	A	B	A	B	A	B	A	A	B	B	A	B	A	A	B	B	A	B	A	B	A	A	B	B	B	A	A	A	B	A	B	B	A	B	A	B	B	-	-	-	A	A	A	B
*aa06001150	6	29230199	A	B	B	A	B	A	B	A	B	A	A	B	A	A	B	A	A	B	B	B	B	A	B	A	A	B	B	B	A	A	A	B	B	B	B	A	B	A	B	B	-	-	-	A	A	A	B
*P0606_1	6	30022505	A	B	A	A	B	A	B	B	B	A	A	B	A	A	B	A	B	B	B	B	B	A	B	A	A	B	B	B	A	A	A	A	B	B	B	A	B	A	B	B	A	B	-	A	A	A	B
*aa06001158	6	30548065	A	B	A	A	B	A	B	B	B	A	A	B	A	A	B	A	B	B	B	B	B	A	B	A	A	B	B	B	A	A	A	B	B	B	B	A	B	A	B	B	A	-	-	A	A	-	B
*ac07000050	7	679413	A	B	A	B	B	B	A	B	B	B	A	B	B	A	B	A	B	B	A	A	-	B	A	B	B	A	B	B	A	A	B	A	B	A	B	A	B	B	A	B	A	-	A	A	B	A	-
*aa07000566	7	2104295	A	B	A	A	B	B	A	B	A	B	-	A	B	A	B	A	B	-	A	A	A	B	A	B	B	A	B	B	A	A	B	A	B	A	B	A	B	B	A	B	A	-	A	B	B	B	-
*aa07000615	7	2683214	A	B	A	A	B	B	A	B	A	B	-	A	B	A	B	A	B	-	A	A	A	B	A	B	B	A	B	B	A	B	B	A	B	A	B	A	B	B	A	B	A	-	A	A	B	B	-
*aa07001807	7	4800059	A	B	A	A	B	B	B	B	B	B	B	B	A	B	B	A	B	A	B	B	B	B	A	B	B	A	B	B	B	B	B	A	B	B	B	A	B	B	A	B	A	-	A	B	A	B	-
*P0346	7	6796392	A	B	A	B	A	B	B	A	B	B	B	B	A	B	B	A	B	A	B	B	B	B	A	B	B	A	B	B	B	B	B	A	B	-	B	B	B	B	A	B	A	A	A	B	A	A	-
*aa07001934	7	19901603	A	B	-	B	A	B	B	B	B	B	B	B	B	B	B	-	B	A	-	B	B	A	B	-	B	-	-	B	B	A	-	A	B	B	-	B	B	B	A	B	-	-	B	B	A	A	A
*AD07008912	7	21803513	A	B	-	B	A	B	B	B	B	B	B	B	-	B	B	B	B	A	-	B	B	A	B	-	B	-	B	B	B	A	-	A	B	B	-	A	B	B	A	B	-	A	B	B	A	A	A
*aa08001338	8	8442466	A	B	-	A	B	A	A	A	A	B	B	A	B	A	B	B	B	B	B	B	A	A	B	A	B	A	A	A	A	B	B	A	A	A	B	B	A	A	B	B	-	-	B	B	B	B	B
*ac08000264	8	9795714	A	B	-	A	A	A	B	A	-	B	B	A	-	A	B	B	B	-	B	B	A	B	B	A	B	A	A	A	A	B	B	A	A	A	B	B	A	A	B	B	-	-	B	B	B	B	B
*aa08005411	8	15434617	A	B	A	A	A	A	B	A	A	B	B	A	B	A	B	B	B	A	B	B	A	B	B	A	B	A	A	A	A	B	B	A	A	A	A	B	A	A	B	A	A	-	B	B	B	A	B
*ah08000978	8	18014258	A	B	B	A	A	A	B	A	-	B	A	A	B	A	B	B	B	-	B	B	A	B	B	A	B	A	A	A	A	B	B	A	A	A	A	B	A	A	B	-	B	B	B	B	B	A	B
*ab09000275	9	7196717	A	B	B	-	B	B	B	B	B	A	-	A	A	B	B	B	A	A	B	A	B	B	B	B	A	A	B	B	B	B	-	A	B	A	B	B	B	B	B	B	B	-	A	A	B	B	B
*ah09000437	9	10907636	A	B	B	-	B	B	B	B	B	A	B	A	A	A	B	B	B	B	B	A	B	B	B	B	A	B	B	B	B	B	B	A	A	A	B	B	B	B	B	B	B	B	B	A	B	B	B
*ab09000817	9	12358646	A	B	B	-	B	B	B	B	B	A	B	A	A	A	B	B	B	B	B	A	B	B	B	B	A	B	B	B	B	B	B	A	A	A	B	B	B	B	B	B	B	-	B	A	B	B	A
*ah09000616	9	15496021	A	B	B	A	B	B	B	B	B	A	A	A	B	A	B	B	B	B	B	B	B	B	B	A	B	B	A	A	B	B	B	A	A	A	B	B	B	B	A	B	B	B	B	A	B	A	A
*ab09001026	9	16198984	A	B	B	A	B	B	B	B	B	A	A	A	B	A	B	A	B	A	B	B	B	B	B	B	B	B	B	A	B	B	B	A	A	A	B	B	B	B	A	B	B	-	B	B	B	A	A
*ab09001035	9	17235555	A	B	B	A	B	B	B	B	B	A	A	A	B	A	B	A	A	A	B	B	B	B	B	B	A	B	B	A	B	B	B	A	A	A	B	B	B	B	A	B	B	-	B	-	B	A	A
*ac09000281	9	17755974	A	B	B	A	B	B	B	B	B	A	A	A	B	A	B	A	A	A	B	B	B	B	B	B	A	B	B	A	B	B	B	A	A	A	B	B	B	B	A	B	B	-	B	-	B	A	A
*AD09009427	9	19906208	A	B	B	A	B	-	B	B	B	A	B	B	A	A	B	A	A	A	B	B	B	B	-	B	A	A	B	B	B	A	B	A	A	A	A	B	B	B	A	A	B	B	B	-	B	B	B
*ab09001104	9	20266001	A	B	-	A	-	A	-	-	-	A	-	-	A	A	-	A	A	-	-	-	-	-	A	-	A	A	-	B	-	A	-	A	A	A	A	-	-	-	A	A	-	-	-	A	-	-	-
*ah09000989	9	20495114	A	B	B	A	B	A	B	B	B	A	B	B	A	A	B	A	A	-	B	B	B	B	-	B	A	A	B	B	B	A	B	A	A	A	A	B	B	B	A	A	B	B	B	-	B	B	B
*ab09001119	9	20813970	A	B	B	A	B	A	B	B	B	A	B	B	A	A	B	A	A	-	B	B	B	B	-	B	A	A	B	B	B	A	B	A	A	A	A	B	B	B	A	A	B	-	B	-	B	B	B
*ac10000003	10	37513	A	B	B	A	A	A	A	A	B	B	A	A	B	A	B	B	A	B	B	A	A	B	A	A	A	B	A	B	B	B	A	A	B	A	B	B	A	-	B	A	B	-	B	B	B	B	A
*aa10000871	10	2788184	A	B	B	A	A	A	A	A	A	B	A	A	B	A	B	B	B	B	B	A	A	B	B	A	A	B	A	B	B	B	A	A	B	A	B	B	A	A	B	A	B	-	B	B	B	B	A
*aa10000954	10	3970310	A	B	B	A	A	A	A	A	A	B	A	A	B	A	B	B	B	-	B	A	A	B	A	A	A	B	A	B	B	B	A	A	B	A	B	B	B	A	B	B	B	-	B	B	B	B	A
*AD10002229	10	4566798	A	B	B	A	A	A	A	A	A	B	A	A	B	A	B	B	B	-	A	A	A	B	A	A	A	B	A	B	B	B	A	A	B	A	B	B	B	A	B	B	B	B	B	B	B	B	A
*ah10000276	10	5787721	A	B	A	A	A	A	A	A	A	B	A	A	B	A	B	B	B	-	A	A	A	B	A	A	A	B	A	B	B	B	A	A	B	A	B	B	B	A	B	B	A	B	B	B	B	B	A
*AD10004459	10	9987511	A	B	A	A	A	A	A	A	A	B	A	A	B	A	B	B	B	-	A	A	A	B	A	A	A	B	A	B	B	B	A	A	B	A	B	B	B	A	B	B	A	B	B	B	B	B	A
*P0093	10	10349595	A	B	A	A	A	A	A	A	A	B	A	A	B	A	B	B	B	-	A	A	A	B	A	A	A	B	A	B	B	B	A	A	B	A	B	B	B	A	B	B	A	B	B	B	B	B	A
*ah10000438	10	10984317	A	B	A	A	A	A	A	A	A	B	A	A	B	A	B	B	B	-	A	A	A	B	A	A	A	B	A	B	B	B	A	A	B	A	B	B	B	A	B	B	A	B	B	B	B	A	A
*aa10002752	10	12804781	A	B	B	B	B	B	B	B	B	B	B	B	B	B	B	B	B	B	B	B	B	B	B	B	B	B	B	B	B	B	B	B	B	B	B	B	B	B	B	B	B	-	B	B	B	B	B
*aa10003574	10	22299416	A	B	B	B	B	B	A	A	B	A	B	A	B	B	A	A	B	B	A	A	B	B	B	B	A	B	A	A	A	B	B	A	B	A	B	A	A	B	A	B	B	-	-	A	B	B	B
*P1771	10	22472765	A	B	B	B	B	B	A	A	B	A	B	A	B	B	A	A	B	B	A	A	B	B	B	B	A	B	A	A	A	B	B	A	B	A	B	A	A	B	A	B	B	B	-	A	B	B	B
*aa10003584	10	22584258	A	B	B	B	B	B	A	A	B	A	B	A	B	B	A	A	B	B	A	A	B	B	B	B	A	B	A	A	A	B	B	A	B	A	B	A	A	B	A	B	B	-	-	A	B	B	B
*aa10003607	10	22844951	A	B	B	B	B	B	A	A	B	A	B	A	B	B	A	A	B	B	A	A	B	B	B	B	A	B	A	A	A	B	B	A	B	A	B	A	A	B	A	B	B	-	-	A	B	B	B
*aa11004652	11	24778955	A	B	B	B	-	B	B	B	B	A	A	B	B	A	A	A	A	A	A	-	B	-	B	A	A	B	B	B	A	A	A	A	B	B	B	A	B	B	B	B	B	-	A	A	A	B	B
*aa11006712	11	26298510	A	B	B	B	-	B	B	B	B	A	A	B	B	A	A	A	A	A	A	A	B	B	A	B	A	B	B	B	A	A	A	A	B	B	B	A	B	B	B	B	B	-	A	A	A	B	B
*ab11001573	11	26791379	A	B	B	B	-	B	B	B	B	A	A	B	B	A	A	A	A	A	A	-	B	B	A	B	A	B	B	B	A	A	A	A	B	B	B	A	B	B	B	B	B	-	A	A	A	B	B
*ah11000941	11	27468557	A	B	B	B	-	B	A	B	A	A	A	B	B	A	A	A	A	A	A	-	B	B	A	B	A	B	B	B	-	A	A	A	B	B	B	A	B	B	B	B	B	A	B	A	A	B	B
*aa11007953	11	28251660	A	B	B	A	A	B	A	B	A	A	A	B	B	-	A	A	A	A	A	-	B	B	A	B	A	B	B	B	-	A	A	A	B	B	B	A	B	B	B	B	B	-	B	A	A	B	B
*aa12001740	12	5123887	A	B	B	B	B	A	A	A	A	B	A	A	A	A	B	A	A	A	A	-	A	A	A	A	B	B	A	A	A	-	B	A	B	A	A	B	-	A	B	A	B	-	B	A	A	A	B
*aa12001794	12	5528490	A	B	B	B	B	-	-	-	-	B	-	-	-	-	B	-	-	-	-	-	-	-	-	-	B	B	-	-	-	-	B	-	B	-	-	B	-	-	B	-	B	-	B	-	-	-	B
*aa12002375	12	6212403	A	B	A	B	B	A	A	A	A	B	A	A	A	A	B	A	A	A	A	-	A	A	A	A	B	B	A	A	A	-	A	A	B	A	A	B	-	A	B	A	A	-	B	A	A	A	B
*aa12002973	12	6759198	A	B	A	B	B	A	A	A	A	B	A	A	A	A	B	A	A	A	A	-	A	A	A	A	B	B	A	A	A	-	A	A	B	A	A	B	-	A	B	A	A	-	B	A	A	A	B
*aa12004213	12	7986190	A	B	A	B	B	A	A	A	A	B	A	A	A	A	B	A	A	A	A	-	A	A	A	A	B	B	A	A	A	-	A	A	B	A	A	B	-	A	B	A	A	-	B	A	A	A	B
*aa12004348	12	9099970	A	B	A	B	B	A	A	A	A	B	A	A	A	A	B	A	A	A	A	-	A	A	A	A	B	B	A	A	A	-	A	A	B	A	A	B	-	A	B	A	A	-	B	A	A	A	B
*AD12003504	12	9208177	A	B	A	B	B	A	A	A	A	B	A	A	A	A	B	A	A	A	A	-	A	A	A	A	B	B	A	A	A	-	A	A	B	A	A	B	-	A	B	A	A	A	B	A	A	A	B
*ab12000309	12	10276620	A	B	A	B	B	A	A	A	A	B	A	A	A	A	B	A	B	A	A	-	A	A	A	A	B	B	A	A	A	-	A	A	B	A	A	B	-	A	B	A	A	-	B	A	A	A	B
*P0535_3	12	10507883	A	B	A	B	B	A	A	A	A	B	A	A	A	A	B	A	B	A	A	-	A	A	A	A	B	B	A	A	A	-	A	A	B	A	A	B	-	A	B	A	A	A	B	A	A	A	B
*aa12004430	12	11037889	A	B	A	A	B	A	A	A	A	B	A	A	A	A	B	A	B	A	A	A	A	A	A	A	B	B	A	A	A	A	A	A	B	A	A	B	B	A	B	A	A	-	A	A	A	A	B
*ab12000519	12	12708019	A	B	A	A	B	A	A	A	A	B	A	A	A	A	B	A	B	A	A	-	A	A	A	A	B	B	A	A	A	-	A	A	B	A	A	B	-	A	B	A	A	-	A	A	A	A	B
*ah12000617	12	13088890	A	B	A	A	B	A	A	A	A	B	A	A	A	A	B	A	B	A	A	-	A	A	A	A	B	B	A	A	A	-	A	A	B	A	A	B	-	A	B	A	A	A	A	A	A	A	B
*aa12004528	12	15029125	A	B	A	A	B	A	A	A	A	B	A	A	A	A	B	A	B	A	A	-	A	A	A	A	B	B	A	A	A	-	A	A	B	A	A	B	-	A	B	A	A	-	A	A	A	A	B
*aa12004709	12	20009624	A	B	B	B	A	B	A	-	A	A	A	B	A	-	-	-	B	A	B	B	A	A	A	B	A	B	B	A	A	A	B	A	A	A	A	B	-	B	B	A	B	-	B	A	A	A	B
*P0926	12	21407589	A	B	B	B	A	B	A	-	A	A	A	B	A	-	B	-	B	A	B	B	A	A	A	B	A	B	B	A	A	A	B	A	A	A	A	B	A	B	B	A	B	A	B	A	A	A	B
Trait values
*Plant weight (g)			826.9	861.9	844.5	701.5	751.5	879	884	761	821	1053	675	863	842	705.5	818.5	883	797.5	669.5	807	713.5	825	933.5	828.5	652.5	795.5	804.5	720.5	922	728	844	835	813	838.5	797.5	740.5	1137	991.5	747	874	911.5	941.5	715.5	978.5	877	831.5	886.5	765
*Grain weight (g)			330.7	348.2	272	311	288.5	289.5	312	345.5	335.5	318.5	229.5	250.5	282.5	232.5	318.5	294	257.5	245	281	286	335.5	325	219.5	200.5	191.5	280	269.5	380	330.5	344	225.5	278.5	307	229.5	321	376.5	344	252	347	309.5	296	237	354.5	323.5	389.5	336.5	209
*Stem and leaf weight (g)			496.3	513.7	572.5	390.5	463	589.5	572	415.5	485.5	734.5	445.5	612.5	559.5	473	500	589	540	424.5	526	427.5	489.5	608.5	609	452	604	524.5	451	542	397.5	500	609.5	534.5	531.5	568	419.5	760.5	647.5	495	527	602	645.5	478.5	624	553.5	442	550	556
*Harvest index (%)			40	40.3	32.2716	44.3212	38.3714	32.8786	35.4218	45.4127	40.8737	30.182	33.845	28.9459	33.5004	32.9637	38.887	33.2954	32.2848	36.7542	34.7727	40.0721	40.7727	34.7138	26.7187	30.7281	24.1841	34.8362	37.8296	41.1824	45.4049	40.9252	27.0017	34.2963	36.6232	28.7798	43.3998	33.05	34.6914	33.7917	39.7728	34.0863	31.488	33.1458	36.223	36.892	46.871	37.9979	27.2418
*Culm length (cm)			105.1	90.6	113.3	75.25	78.3	120.95	81.5	71.2	78.7	114.25	88.9	80.9	120.2	111.95	82.45	117.8	119.3	84.25	110	78.85	84.05	99.75	123.1	77.95	116.3	120.4	83.95	131.05	75.45	97.55	83.2	108.3	119.2	114.55	102.85	105.5	120.8	118.45	121.8	135.9	121.9	64.5	118.75	75.75	106.75	107.05	75.3
*Panicle length (cm)			27	28.3	31.97	25.65	28.77	26.7	31.4	25.78	27.1	30.52	23.27	30.82	29.18	23.69	28.96	28.41	26.85	28.57	29.9	24.37	27.08	29.37	30.88	25.54	30.67	30.76	29.26	27.36	27.29	24.49	24.45	29.59	29.83	31.93	26.52	28.09	31.1	26.36	27	33.4	30.18	28.23	32.88	28.07	24.61	27.73	25.49
*Flag leaf length (cm)			36.2	34.8	40.84	32.94	35	39.3	44.53	35.19	33.22	39	29.3	34.78	37.69	29.38	44.56	33.48	41.51	37.91	37.18	40.3	34.73	40.13	41.53	35.9	37.32	44.16	41.56	37.82	39.34	39.29	31.73	38.66	42.84	45.9	32.65	38.87	45.27	36.38	41.88	41.85	38.17	36.27	38.59	30.97	41.45	40.7	31.07
*Panicle number (count)			8.3	9.3	7.35	9.65	8.1	8.35	8.25	9.75	9.55	8.25	10.2	9.75	7.2	8.95	9.05	8.25	6.7	8.8	8.1	7.1	9.2	8.8	7.65	8.15	7.25	7.25	9.9	10.35	7.8	9.05	8.75	7.1	8.2	7.15	9.15	9.6	8.95	8.3	8.05	8.25	8.4	10.5	9.85	11.75	8.3	8.85	9.65
*Spikelet number per panicle (count)			216.1	193.7	203.375	174.375	187.938	167.188	208	164.75	185.75	223.812	152.625	199.562	227.5	128.562	189.062	191.125	239.875	146.438	214.812	219.5	200.125	232.312	198.25	145.312	158.75	259.25	175.5	228.75	256.625	202.375	168.938	204.062	216.562	245.5	203.625	203.188	189	154.75	217.625	222.5	181	145.375	169.188	170.375	258.875	168.812	196.875
*1000-grain weight (g)			32.5	28.7	27.9667	26.8833	33.5667	28.0667	31.2	31.95	28.7333	26.05	28.8	28.9167	29.0333	34.8833	30.2667	27.1667	28.1833	32.55	27.25	29.1667	30.1167	27.6667	31.7833	29.6833	31.35	27.8833	30.7667	26.7167	25.5	27.9833	30.8833	35.9833	31.1833	28.5833	27.75	27.1167	30.9667	29.0667	31.6167	28.5333	30.1667	34.6	30.0333	26.8	25.35	32.3167	26.3667
*Spikelet fertility (%)			81.4	85.5	82.6017	86.0135	78.413	89.4225	81.2974	88.0655	79.0722	80.266	81.8594	54.1532	72.5608	87.902	85.2244	85.791	82.1346	76.9959	81.1789	82.1069	92.2287	82.5756	63.0801	70.3678	79.0205	76.854	65.9601	87.6864	79.7444	82.1022	68.3888	73.5199	84.6438	63.2476	88.0546	82.2513	81.9577	86.2138	83.1158	85.2468	82.6397	59.0917	84.9727	79.0161	91.7912	87.3051	51.1709
*Chlorophyll content (SPAD value)			41	40.3	42.45	43.8	40.62	38.655	37.53	42.615	41.49	36.74	43.985	43.285	44.115	42.94	42.165	40.295	43.195	43.885	43.255	44.415	39.075	41.605	38.465	41.41	47.105	44.125	42.175	39.22	45.84	38.47	44.5	43.435	37.74	46.06	40	42.89	41.28	38.035	43.365	37.78	41.585	40.84	39.28	43.55	38.41	40.645	40.77
*Days to heading (days)			109.1	110.6	110.5	110.5	108	108.5	110	108	108.5	122	110.5	112	111.5	106	114.5	116	107.5	109	109.5	111	108	114	111	108	114.5	110	111	110.5	112	109.5	111	109	107.5	114	109	116.5	110.5	108.5	110	109	109.5	114	110	113.5	108	109	111.5
*Non-structual carbohydrate contente (%)			28.5	33.7	39.8524	26.572	26.3567	39.735	23.3246	17.8936	34.6232	52.1931	36.8535	41.9066	37.7124	30.7062	29.5095	40.8058	40.5886	42.774	27.9182	26.4185	36.5206	33.204	49.6718	40.7673	47.8954	35.7521	26.4216	25.8204	28.8838	30.2343	36.345	39.3954	38.9554	44.7373	28.8996	41.4445	36.5977	38.6964	33.3333	36.086	49.7353	43.5941	26.9795	39.7113	29.9968	30.4582	46.2792
The position of SNP markers is based on the physical position within the rice genome sequence (Build 4, http://rgp.dna.go.jp/) of the cultivar 'Nipponbare' (O. sativa ssp. japonica)
[truncated: 147 more columns]
