# Supplementary material for: Improvement of Rice Biomass Yield through QTL-Based Selection
Source: PLoS One. 2016 Mar 17;11(3):e0151830. doi: 10.1371/journal.pone.0151830 (PMC4795639; doi:10.1371/journal.pone.0151830)
Supplement: S1 Table — (XLSX) [file pone.0151830.s006.xlsx]

## Sheet: Table S1
S1 Table. Primers used for genotyping of SNP markers
SNP Marker	Chromosome	Position (Mb)	Forward	Reverse
aa01010927	1	40.7	GTTTTCAAGCATAAGCAGTTTCAG	CCACTTGGCATCTACTACAAAATCT
AD02003294	2	10	GCTAAATTATCACTCATCCTCGATTT	CAAAATGCTTAAAAACACTGGTTAAT
ah03002520	3	35.09	AATGCGATGGATTAGAAAAATTAAAC	GGCTATCATTTATCTGAGGTTAGGAG
AD05011295	5	26.99	ATGTGTCCCCTTAACATTGTTTACTC	AAGCCAAACAGGAGAGGACTACTAT
aa10000954	10	3.97	ACTTTATTCAGTTGCCACCATACAT	AGTTCTTGTTAGCTTAGCTGTAGCC
aa10003574	10	22.3	CATGAGTCTCACTCTTCAAAGTCAA	CTTGTTTTTACCTGTTTTGCAAGTT
