# Supplementary material for: Improvement of Rice Biomass Yield through QTL-Based Selection
Source: PLoS One. 2016 Mar 17;11(3):e0151830. doi: 10.1371/journal.pone.0151830 (PMC4795639; doi:10.1371/journal.pone.0151830)
Supplement: S2 Table — (XLSX) [file pone.0151830.s007.xlsx]

## Sheet: Table S2
S2 Table. The Pearson's correlation coefficients (above the diagonal) between traits and their corresponding P values (below the diagonal)
Trait	PW	GW	SLW	HI	CL	PL	FLL	PN	1000GW	SN	SF	SPAD	DTH	NSC
Plant weight (PW)	-	0.545875	0.804581	-0.0709978	0.395404	0.406943	0.336288	0.123228	-0.243277	0.294086	0.0487982	0.0137207	0.384658	0.235523
Grain weight (GW)	3.16859e-16	-	-0.0510115	0.777271	0.0572602	0.0543445	0.19409	0.237294	-0.160098	0.422083	0.465038	-0.0922892	0.0286645	-0.472157
Stem and leaf weight (SLW)	1.20283e-44	0.483414	-	-0.642234	0.4317	0.431765	0.267214	-0.00714862	-0.193861	0.047655	-0.281585	0.0701003	0.422402	0.604698
Harvest index (HI)	0.329064	6.88294e-40	1.33652e-23	-	-0.232054	-0.21237	-0.00906516	0.175059	-0.00448707	0.305767	0.533392	-0.1048	-0.225286	-0.718367
Culm length (CL)	1.50379e-08	0.431397	4.5094e-10	0.00123702	-	0.529451	0.545272	-0.481643	-0.00895167	0.351925	0.161487	-0.236126	-0.138657	0.102788
Panicle length (PL)	5.15877e-09	0.455258	4.47966e-10	0.00318321	3.41508e-15	-	0.537051	-0.32514	0.00209798	0.296339	-0.0263301	-0.149867	0.243279	0.194581
Flag leaf length (FLL)	1.97129e-06	0.00713656	0.000186292	0.900949	3.46577e-16	1.15508e-15	-	-0.473043	0.0575463	0.490379	0.0325748	-0.159591	-0.0274864	-0.0125236
Panicle number (PN)	0.0894437	0.00094883	0.921814	0.0154262	1.74127e-12	4.44635e-06	4.83939e-12	-	-0.138205	-0.475036	-0.0393992	0.015716	0.0835051	-0.0701306
1000-grain weight (1000GW)	0.00069594	0.0269413	0.00720616	0.950877	0.902182	0.977021	0.429095	0.0565647	-	-0.353861	0.0348262	0.0824276	-0.42586	-0.176966
Spikelet number per panicle (SN)	3.63782e-05	1.18986e-09	0.512691	1.69629e-05	5.96301e-07	3.14812e-05	5.98577e-13	3.8285e-12	5.11906e-07	-	0.0357872	0.000896063	0.156456	-0.191981
Seed fertility (SF)	0.502617	1.22184e-11	7.94057e-05	1.9532e-15	0.0256268	0.717678	0.654618	0.588409	0.632441	0.623073	-	-0.296689	-0.251687	-0.462021
Chlorophyll content (SPAD)	0.850573	0.204155	0.335231	0.149068	0.00100714	0.0385169	0.0274353	0.829154	0.256952	0.990184	3.07769e-05	-	0.170223	0.180351
Days to heading (DTH)	3.92831e-08	0.693853	1.15278e-09	0.00172764	0.0557554	0.000695856	0.705841	0.250764	8.15828e-10	0.0306641	0.000444321	0.0185579	-	0.458666
Non-structural carbohydrate content (NSC)	0.00103846	5.36833e-12	1.98232e-20	1.31288e-31	0.157074	0.00698952	0.863476	0.335021	0.0143241	0.00779985	1.72141e-11	0.0125374	2.5106e-11	-
		α = 0.01, r > 0.5
		α = 0.01, r > 0.212
		α = 0.05, 0.156 < r < 0.212
